# Supplementary material for: The Effect of Hypothermia and Osmotic Shock on the Electrocardiogram of Adult Zebrafish
Source: Biology (Basel). 2022 Apr 15;11(4):603. doi: 10.3390/biology11040603 (PMC9025276; doi:10.3390/biology11040603)
Supplement: Supplementary file 1 [file biology-11-00603-s001.zip]

Archive with 1 entries (1 files):
- biology-1603121-supplementary.pdf
